# Supplementary material for: Time in Range and Adverse Outcomes in Type 2 Diabetes: A Quantitative Synthesis
Source: J Clin Med. 2026 Jul 21;15(14):5713. doi: 10.3390/jcm15145713 (PMC13413012; doi:10.3390/jcm15145713)
Supplement: Supplementary file 1 [file jcm-15-05713-s001.zip]

Archive with 1 entries (1 files):
- jcm-4380581-supplementary.pdf
